# Supplementary material for: Staphylococcus aureus Modulates Carotenoid and Phospholipid Content in Response to Oxygen-Restricted Growth Conditions, Triggering Changes in Membrane Biophysical Properties
Source: Int J Mol Sci. 2023 Oct 5;24(19):14906. doi: 10.3390/ijms241914906 (PMC10573160; doi:10.3390/ijms241914906)
Supplement: Supplementary file 1 [file ijms-24-14906-s001.zip]

Archive with 1 entries (1 files):
- ijms-2575795-supplementary.pdf
